# Supplementary material for: Optical–Electronic Skin Based on Tea Polyphenol for Dual Signal Wearable Sensing
Source: Biosensors (Basel). 2025 Apr 29;15(5):281. doi: 10.3390/bios15050281 (PMC12110438; doi:10.3390/bios15050281)
Supplement: Supplementary file 1 [file biosensors-15-00281-s001.zip]

Archive with 1 entries (1 files):
- biosensors-3579602-supplementary.pdf
